# Supplementary material for: Changing EDSS Progression in Placebo Cohorts in Relapsing MS: A Systematic Review and Meta-Regression
Source: PLoS One. 2015 Sep 1;10(9):e0137052. doi: 10.1371/journal.pone.0137052 (PMC4556534; doi:10.1371/journal.pone.0137052)
Supplement: S1 Data File — (CSV) [file pone.0137052.s002.csv]

first.author	year	N	followup.years	long.study	treatment.arms	eligibility.criteria	eligibility.words	baseline.age	baseline.ms.duration	baseline.arr	baseline.edss	Oxford.quality.score	progression.confirmed	edss.progression.p	edss.progression.logitp	edss.progression.logitp.se2
GonsetteRE	1982.875	41	2	1	2	2	18			1.03	5.049	3	no	0.41	-0.364	0.10049
MertinJ	1982.625	22	1.25	1	2	4	62			1		3	no	0.41	-0.364	0.18803
CamengaDL	1986.958	50	1.25	1	2	14	85	29.4	3.1	1.65	3.9	4
JacobsL	1986.958	35	2	1	2	1	21	33	6.1	1.98		5	no	0.4	-0.4055	0.11905
MilaneseC	1988.125	7	3	1	2	7	120	34.1	7	0.89	2.43	5
HirschRL	1988.292	50	1.25	1	2	2	28			1.65		3
GoodkinDE	1991.042	25	2	1	2	14	169	36.28	6.24	1.547	3.72	5	yes	0.32	-0.7538	0.18382
DurelliL	1994.208	8	0.5	0	2	14	91	38	6.37		2.81	4
BastianelloS	1994.625	12	1	0	2	22	140	28.5	5	1.65	3.5	4	no	0.17	-1.5856	0.6
IFNB	1995.542	123	5	1	3	10	106	36	3.9	1.8	2.8	4	yes	0.46	-0.1603	0.0327
LyckeJ	1996.208	30	2	1	2	12	135	33.13	6.17	1.69	1.88	4
JacobsLD	1996.208	143	2	1	2	14	107	36.9	6.4	1.2	2.3	4	yes	0.349	-0.6234	0.03075
AndersenO	1996.792	14	0.4615	0	2	5	54	32	2.14	1.57	2.21	4
MillerAE	1997.125	54	0.5	0	2	9	92					3	no	0.185	-1.4828	0.12273
MillefioriniE	1997.208	24	2	1	2	20	128	28.7	5	1.4	3.5	5	yes	0.37	-0.5322	0.17778
FazekasF	1997.208	73	2	1	2	10	142	37.3	7.3	1.41	3.37	5	no	0.232	-1.1971	0.07668
VanOostenBW	1997.625	36	1.5	1	2	25	253	36.8	6.4	2.1	5	4	yes	0.2	-1.3863	0.17734
AchironA	1998.125	20	2	1	2	10	68	33.8	3.95	1.55	2.82	5	no	0.171	-1.5786	0.39216
JohnsonKP	1998.208	126	2	1	2	21	157	34.33	6.64	1.465	2.42	4	yes	0.312	-0.7908	0.03714
NoseworthyJH	1998.875	79	3	1	2	14	149	26.5	4	1.5	2	5	yes	0.419	-0.3269	0.05204
PRISMS	1998.875	187	2	1	3	9	77		4.3	1.5	2.4	5	yes	0.378	-0.498	0.02271
RomineJS	1999.042	25	1.5	1	2	13	101	39.8	9.1		3.8	5
MyhrKM	1999.208	33	1	0	3	14	102	36.7	5.5	1.42	2.73	4	no	0.156	-1.6883	0.23571
TubridyN	1999.625	33	0.4615	0	2	21	132	40.8	9.933		4.7	4
Lenercept	1999.625	43	0.4615	0	4	11	154	36.5		1.35	2.45	5
OWIMS	1999.708	100	0.9231	0	3	17	122	34.9	6.3	1.2	2.6	5
PattiF	1999.875	29	2	1	2	17	166	36.6	9.7	0.95	3.1	4
DeisenhammerF	1999.875	73	2	1	2	10	147	37.3	7.3	1.41	3.3	5	no	0.233	-1.1914	0.07668
ComiG	2001.208	120	0.75	0	2	26	184	34	8.3	1.25	2.4	5
BrodSA	2001.708	10	0.75	0	3	10	80	43		0.5	2.2	4
BechE	2002.042	34	0.4615	0	2	25	207	33.1	9.5	1.35	3	4
LewanskaM	2002.875	17	1	0	3	20	147	41.8	7.5	1.29	2.97	4	yes	0.471	-0.1161	0.23611
MillerDH	2003.042	71	0.5	0	3	9	117	42.9	10.2	1.5	4.4	4
WroeSJ	2005.375	33	0.2466	0	2	32	228	38		1.235	3.09	4
FilippiM	2006.042	548	1.166	1	3	28	212	36.6	7.7	1.1	2.3	5
PolmanCH	2006.208	315	2	1	2	15	172	36.7	6	1.5	2.3	5	yes	0.29	-0.8954	0.01545
OconnorPW	2006.208	61	0.6923	0	3	10	95	39.2	8.6		2.5	4	no	0.213	-1.3069	0.09776
KapposL	2006.708	92	0.5	0	3	15	191	37.1	8.4	0.9	2.6	5	no	0.2	-1.3863	0.06907
HauserSL	2008.125	35	0.9231	0	2	14	90	41.5	9.6		2.5	4
GarrenH	2008.375	87	0.9231	0	3	11	111	37.2	6.242	0.95	2.48	4
MostertJP	2008.375	19	0.4615	0	2	15	124	38	11		3	4
ComiG	2008.458	102	0.6923	0	3	31	245			1.37	2.5	5
FazekasF	2008.542	41	0.9231	0	3	5	83	33	2.3	1.4	2.1	5
SegalBM	2008.708	49	0.4423	0	5	15	121		1.9		2.5	5
KapposL	2008.792	65	0.4615	0	4	37	226	35.6	6		2.67	4
BroadleySA	2008.875	11	0.2308	0	3	22	213				3.8	5
KapposL	2010.042	418	2	1	3	14	114	37.2	8.1	1.1	2.5	5	yes	0.241	-1.1472	0.01306
GiovannoniG	2010.042	437	1.846	1	3	16	199	38.7	8.9		2.9	5	yes	0.206	-1.3492	0.01399
BarkhofF	2010.208	100	1	0	3	19	134	35.7	4.7		3.3	5	yes	0.08	-2.4423	0.13587
VollmerTL	2010.958	69	0.4615	0	3	13	129		8.5		3.4	4
De StefanoL	2011.625	60	0.3077	0	2	5	47					2
O'ConnorP	2011.792	363	2.077	1	3	71	589	38.4	8.6	1.1	2.68	5	yes	0.273	-0.9795	0.01389
KapposL	2011.875	54	0.4615	0	4	19	152	38	4.8		3.2	5
MillerDH	2012.042	99	0.4615	0	4	15	171	39	5.5	1.35	2.7	5	no	0.08	-2.4423	0.13599
SaidaT	2012.125	57	0.5	0	3	44	390	35	8.2	1.4	2.1	5
ComiG	2012.208	556	2	1	2	57	609	38.5	8.7	0.95	2.6	5	yes	0.157	-1.6807	0.01363
BaumhacklU	2005.292	152	2	1		7	66	35.6	6.1	1.5	2.8	3	yes	0.264	-1.0253	0.03393
CalabresiPA	2014.458	355	2	1		16	156	40.1	10.6	1.1	2.4	5	yes	0.29	-0.8954	0.01368
CalabresiPA	2014.542	500	0.9231	0	3	8	107	36.3	6.3	0.8667	2.44	5	yes	0.105	-2.1429	0.02146
ConfavreuxC	2014.208	388	0.9231	0	3	5	106	38.1	7.64	2.1	2.69	5	yes	0.142	-1.7988	0.02118
FoxE	2012.458	48	1	0	2	13	129				2.1	5	no	0.125	-1.9459	0.19048
FoxRJ	2012.708	363	2	1	4	9	103	36.9	4.8	1.4	2.6	4	yes	0.17	-1.5856	0.01945
GoldR	2012.708	408	1.846	1	3	9	127	38.5	5.8	1.3	2.48	4	yes	0.27	-0.9946	0.01245
GoldR	2013.292	204	1	0	3	6	88	36.6	2	1.3	2.7	5	yes	0.13	-1.901	0.04269
KapposL	2014.292	63			4	16	187	37.7	7.504		2.49	5
KhanO	2013.375	461	1	0	2	15	199	37.4	7.7	0.95	2.7	5	yes	0.037	-3.2591	0.06108
MilliganNM	1994.125	9	2	1	2	5	82	42.7	8		2.3	3	no	0.2222	-1.2529	0.64286
OlssonT	2014.208	121	0.4615	0	4	9	148	36.6	6.9		2.2	5
TorkildsenO	2012.625	45	0.5	0	2	10	150	38.3	1.7	1.6	1.94	5	no	0.3	-0.8473	0.10369
VollmerTL	2014.125	450	0.4615	0	3	9	112	44	8.5		2.5	5	yes	0.1	-2.1972	0.02469
