# Supplementary material for: Changing EDSS Progression in Placebo Cohorts in Relapsing MS: A Systematic Review and Meta-Regression
Source: PLoS One. 2015 Sep 1;10(9):e0137052. doi: 10.1371/journal.pone.0137052 (PMC4556534; doi:10.1371/journal.pone.0137052)
Supplement: S2 Data File — (CSV) [file pone.0137052.s003.csv]

study	N	KM-year1	KM-year2	P-year1	P-year2
IFNB1995	123	0.8735	0.7108	0.1265	0.1862
Jacobs1996	143	0.7771	0.65	0.2229	0.1636
Millefiorini1997	24			0.25	0.1667
Johnson1998	126	0.7868	0.6652	0.2132	0.1546
Noseworthy1998	79	0.8348	0.6435	0.1652	0.2292
Polman2006	315	0.8482	0.7226	0.1518	0.148
Giovannoni2010	437	0.8936	0.8043	0.1064	0.1
Kappos2010	418	0.8329	0.7579	0.1671	0.09
OConnor2011	363	0.8252	0.7223	0.1748	0.1247
Comi2012	556	0.8918	0.8423	0.1082	0.0555
Fox2012	363	0.9089	0.83	0.0911	0.0868
Calabresi2014a	355	0.8247	0.7068	0.1753	0.1429
Confavreux2014	388	0.5935	0.4774	0.4065	0.1957
